# Supplementary material for: Real-World Safety and Early Effectiveness of First-Line Enfortumab Vedotin Plus Pembrolizumab with Routine Dexamethasone Premedication in Advanced Urothelial Carcinoma
Source: Cancers (Basel). 2026 Feb 25;18(5):739. doi: 10.3390/cancers18050739 (PMC12984957; doi:10.3390/cancers18050739)
Supplement: Supplementary file 1 [file cancers-18-00739-s001.zip]

Archive with 6 entries (6 files):
- supplemental figure.png
- supplemental table 1.pdf
- supplemental table 2.pdf
- supplemental table 3.pdf
- supplemental table 4.pdf
- supplemental table 5.pdf
